# Supplementary material for: Climate Change vs. Human Activities: Conflicting Future Impacts on a High-Altitude Endangered Snake (Thermophis baileyi)
Source: Biology (Basel). 2025 Oct 31;14(11):1531. doi: 10.3390/biology14111531 (PMC12650207; doi:10.3390/biology14111531)
Supplement: Supplementary file 1 [file biology-14-01531-s001.zip]

Archive with 1 entries (1 files):
- biology-3882330-supplementary.pdf
